# Supplementary material for: βC1, pathogenicity determinant encoded by Cotton leaf curl Multan betasatellite, interacts with calmodulin-like protein 11 (Gh-CML11) in Gossypium hirsutum
Source: PLoS One. 2019 Dec 3;14(12):e0225876. doi: 10.1371/journal.pone.0225876 (PMC6890265; doi:10.1371/journal.pone.0225876)
Supplement: S1 Table — (XLSX) [file pone.0225876.s001.xlsx]

## Sheet: Primers
		Primer	Sequence
		CLCuMB'F	CACCATGACAACGTGCGGAACAAACAAG
		CLCuMB'R	AACGGTGAACTTCTTATTGAATATG	Used for virus and host
				amplicons for Gateway
		GhCML11'F	CACCATGGGTGATATACTAAC	cloning
		GhCML11'R	TCCAACGGTCGTCATCATTTTGAC
		M13'F	CCCAGTCACGACGTTGTAAAACG	Used for sequecning
		M13'R	AGCGGATAACAATTTCACACAGG
		pEZY202'F	AGGGCTGGCGGTTGGGGTTATTCGC	/
		pEZY202'R	GAGTCACTTTAAAATTTGTATACAC	/
				/
		pEZY45'F	CATATCGGTGGTCATCATGC	/
		pEZY45'R	GCGCGCTGATTTTTGCGGTATAAG	/
				/
		BiFC-n'F	ACAAGTTTGTACAAAAAAGCTGAA	All set of vector primers
		BiFC-n'R	ACCACTTTGTACAAGAAAGCTGAAC	used with gene specific
				primers for clones confirma-
		BiFC-c'F	ACAAGTTTGTACAAAAAAGCTG	tion in destination vectors
		BiFC-c'R	ACCACTTTGTACAAGAAAGC	/
				/
		pMAL'F	CCCAGTCACGACGTTGTAAAACG	/
		pMAL'R	AGCGGATAACAATTTCACACAGG	/
				/
		pDEST'F	AGCGGATAACAATTTCACACAGG	/
		pDEST'R	AGTAAGCCGGATCCTCTAGA	/
