# Supplementary material for: βC1, pathogenicity determinant encoded by Cotton leaf curl Multan betasatellite, interacts with calmodulin-like protein 11 (Gh-CML11) in Gossypium hirsutum
Source: PLoS One. 2019 Dec 3;14(12):e0225876. doi: 10.1371/journal.pone.0225876 (PMC6890265; doi:10.1371/journal.pone.0225876)
Supplement: S2 Table — (TXT) [file pone.0225876.s002.txt]

########################################
# Program: needle
# Rundate: Sun 14 Oct 2018 10:29:09
# Commandline: needle
#    -auto
#    -stdout
#    -asequence emboss_needle-I20181014-102905-0236-56745370-p2m.asequence
#    -bsequence emboss_needle-I20181014-102905-0236-56745370-p2m.bsequence
#    -datafile EBLOSUM62
#    -gapopen 10.0
#    -gapextend 0.5
#    -endopen 10.0
#    -endextend 0.5
#    -aformat3 pair
#    -sprotein1
#    -sprotein2
# Align_format: pair
# Report_file: stdout
########################################

#=======================================
#
# Aligned_sequences: 2
# 1: NbrgsCaM
# 2: GhCML
# Matrix: EBLOSUM62
# Gap_penalty: 10.0
# Extend_penalty: 0.5
#
# Length: 190
# Identity:      46/190 (24.2%)
# Similarity:    83/190 (43.7%)
# Gaps:          42/190 (22.1%)
# Score: 216.0
# 
#
#=======================================

NbrgsCaM           1 MESVSVPSVENKSYFSRLNKRFSLKKATTTTTITADRLSMSCSSSRSNNS     50
                                                      ..|.|:       ....
GhCML              1 ---------------------------------MGDILT-------QEQI     10

NbrgsCaM          51 SELERVFTYFDDNGDGKVSPAELRRCVKAVGGELTVEEAEMAVRLSDSDG    100
                     .|.:..|.:||.:|||.::..||...:|::....:.||.:..:...|:||
GhCML             11 VEFKEAFNFFDKDGDGCITVEELATVIKSLDQNPSEEELQDMINEVDADG     60

NbrgsCaM         101 DGLLGLEDFTKLMEGMEEERNKESELIGAFGMYEMEGSGYVTPKSLKRML    150
                     :|.:...:|..||....:|.:.|.||..||.:::.:.:||::...|:.::
GhCML             61 NGTIEFSEFLNLMAKKMQETDAEEELKEAFRVFDKDLNGYISASELRNVM    110

NbrgsCaM         151 SRLGESTSIDNCKAMIQRFDINGDGVLSFDEFKVMMTS--    188
                     ..|||..|.:..:.||:..|::|||.:::|||..|||:  
GhCML            111 MNLGEKLSDEEVEQMIKEADLDGDGQVNYDEFVKMMTTVG    150


########################################


# Aligned_sequences: 2
# 1: GhCML11
# 2: AtCML38
# Matrix: EBLOSUM62
# Gap_penalty: 10.0
# Extend_penalty: 0.5
#
# Length: 181
# Identity:      47/181 (26.0%)
# Similarity:    80/181 (44.2%)
# Gaps:          35/181 (19.3%)
# Score: 188.5
# 
#
#=======================================

GhCML11            1 -------------------------MGDILT------QEQIVEFKEAFNF     19
                                              .|:|..      :::..|.:..|::
AtCML38            1 MKNNTQPQSSFKKLCRKLSPKREDSAGEIQQHNSSNGEDKNRELEAVFSY     50

GhCML11           20 FDKDGDGCITVEELATVIKSLDQNPSEEELQDMINEVDADGNGTIEFSEF     69
                     .|.:.||.|:.|||.....:|.:..|:||....:...|.||:|.::|.||
AtCML38           51 MDANRDGRISPEELQKSFMTLGEQLSDEEAVAAVRLSDTDGDGMLDFEEF    100

GhCML11           70 LNLMAKKMQETDAEEELKEAFRVFDKDLNGYISASELRNVMMNLGEKLSD    119
                     ..|: |...|.:.:.|||.|||::..:....|:...|:.::..|||..:.
AtCML38          101 SQLI-KVDDEEEKKMELKGAFRLYIAEGEDCITPRSLKMMLKKLGESRTT    149

GhCML11          120 EEVEQMIKEADLDGDGQVNYDEFVKMMTTVG    150
                     ::...||...||:.||.:::|||..||.   
AtCML38          150 DDCRVMISAFDLNADGVLSFDEFALMMR---    177


########################################


# Aligned_sequences: 2
# 1: TYLCCNB
# 2: CLCuMB
# Matrix: EBLOSUM62
# Gap_penalty: 10.0
# Extend_penalty: 0.5
#
# Length: 119
# Identity:      36/119 (30.3%)
# Similarity:    63/119 (52.9%)
# Gaps:           2/119 ( 1.7%)
# Score: 165.0
# 
#
#=======================================

TYLCCNB            1 MTIRYKNMKGLEFLIDVKLQEDTSILVQIELSSTQSPALAKKKFMIPYRH     50
                     ||....|.:|:.|::||::.|:..|.:.:.:.||:||:|.:.:.::.|.:
CLCuMB             1 MTTSGTNKEGVRFIVDVRIMENMKIFIHMRILSTKSPSLIEYEGIVQYTY     50

TYLCCNB           51 NGIIPPFDFNSLEEGIKHCLKIMYKESTIGEFRQEDMVQVIDILMMDEAP    100
                     ..|..|||||..|..|.......|..:.|.|...||:|..:|||:::...
CLCuMB            51 EDIHVPFDFNGFEGSIIANFLFAYNGAKIEEIEIEDIVHRLDILVLENPE    100

TYLCCNB          101 VEDIDVGDEYDVFTNSSV-    118
                     :..:||.:.| :|..... 
CLCuMB           101 ILGMDVIEPY-IFNKKFTV    118


#---------------------------------------
#---------------------------------------
