# Supplementary material for: βC1, pathogenicity determinant encoded by Cotton leaf curl Multan betasatellite, interacts with calmodulin-like protein 11 (Gh-CML11) in Gossypium hirsutum
Source: PLoS One. 2019 Dec 3;14(12):e0225876. doi: 10.1371/journal.pone.0225876 (PMC6890265; doi:10.1371/journal.pone.0225876)
Supplement: S3 Table — (XLSX) [file pone.0225876.s003.xlsx]

## Sheet: G-values
	CaMELS
		Interaction Prediction Results:
		Interaction Prediction Score: 5.04
		Binding Site Prediction Results:
		Binding Site Score:0.88, Binding Site Position (central residue):23, All Windows scores:[ 0.29 0.29 0.62 0.62 0.62 0.62 0.62 0.62 1.88 1.88 1.88 1.88 0.88 0.88 0.88 0.88 0.88 0.88 1.88 1.88 3.88 2.88 2.88 4.88 0.88 5.04 0.88 0.88 0.88 0.88 0.88 0.88 1.88 1.86 1.86 1.86 0.86 0.86 0.86 0.86 0.86 0.86 0.86 0.86 0.86 0.86 2.63 2.63 2.62 3.62 3.62 2.62 2.62 2.62 0.62 2.35 2.35 2.35 2.35 2.44 2.44 2.65…
	PPA-PRED tool
	Result Summary
		User Input:		SEQ1: BC1 and SEQ2: Gh-CML11
		Sequence 1:
		MTTSGTNKEGVRFIVDVRIMENMKIFIHMRILSTKSPSLIKYEGIVQYTYEDIHVPFDFNGFEGSIIANFLFAYNGAKIEEIEIEDIVHRLDILVLENPEILGMDVNEPYVFNKKFTV
		Sequence 2:
		MGDILTQEQIVEFKEAFNFFDKDGDGCITVEELATVIKSLDQNPSEEELQDMINEVDADGNGTIEFSEFLNLMAKKMQETDAE
		EELKEAFRVFDKDLNGYISASELRNVMMNLGEKLSDEEVEQMIKEADLDGDGQVNYDEFVKMMTTVG
		Selected class: Miscellaneous
		Output:
		Predicted value of Delta G (binding free energy) is -11.65 kcal/mol
		Predicted value of Kd (dissociation constant) is 5.33e-10 M
	PRODIGY
		Binding affinity and Kd prediction
		The binding affinity (ΔG) and dissociation constant (Kd)predicted values are:
		Protein-protein complex	ΔG (kcal mol-1)		Kd (M) at 25.0 ℃
		BC1.GhCML11	-41.2		5.6e-31
		Prediction details
		Number of Interfacial Contacts (ICs) per property:
		ICs charged-charged:	39
		ICs charged-polar:	49
		ICs charged-apolar:	188
		ICs polar-polar:	7
		ICs polar-apolar:	70
		ICs apolar-apolar:	176
	PRISM
		Target 1	Target 2		Energy
		BC1	GhCML11		-18.32
