# Supplementary material for: βC1, pathogenicity determinant encoded by Cotton leaf curl Multan betasatellite, interacts with calmodulin-like protein 11 (Gh-CML11) in Gossypium hirsutum
Source: PLoS One. 2019 Dec 3;14(12):e0225876. doi: 10.1371/journal.pone.0225876 (PMC6890265; doi:10.1371/journal.pone.0225876)
Supplement: S4 Table — (XLSX) [file pone.0225876.s004.xlsx]

## Sheet: CLCuMB
PROTEIN INTERACTION PREDICTION METHODS
		Sequence based binding site methods				Structure based binding site methods								Interface methods/Interaction with CML11
	A.A	Bspred	NSP-HOMPPI	PredictProtein	PSIVER	PIER	PROMATE	PPISP	SPPIDER	PINUP	PriSE	PredUS	VORFFIP	PPiPP	ZDOCK	PRISM	PairPred	Rosetta
1	M					1				1			1
2	T	1			1				1	1							1
3	T				1					1
4	S		1		1					1		1
5	G		1		1					1
6	T		1	1	1												1
7	N
8	K		1													1	1
9	E			1
10	G
11	V
12	R									1
13	F
14	I
15	V
16	D			1	1
17	V
18	R				1	1				1	1		1
19	I
20	M					1				1			1	1
21	E					1							1
22	N												1
23	M					1				1			1	1		1
24	K					1				1		1	1	1
25	I
26	F					1				1			1	1
27	I
28	H				1	1				1		1	1
29	M
30	R				1	1				1				1
31	I
32	L				1									1
33	S				1													1
34	T				1													1
35	K				1										1			1
36	S				1													1
37	P				1					1								1
38	S				1					1								1
39	L									1	1		1					1
40	I									1	1		1					1
41	K				1	1				1			1					1
42	Y				1		1			1				1
43	E				1	1	1			1			1
44	G						1		1	1				1	1
45	I					1	1		1	1	1		1	1	1
46	V						1								1	1
47	Q				1					1	1		1	1	1	1
48	Y													1	1	1
49	T				1					1			1	1	1
50	Y			1			1							1	1		1
51	E			1									1		1		1
52	D	1		1	1								1				1
53	I
54	H	1							1	1	1		1
55	V								1	1
56	P	1			1		1		1	1			1		1
57	F														1	1
58	D				1		1		1	1			1		1
59	F							1							1	1
60	N	1			1		1		1		1	1	1	1	1		1
61	G				1		1	1					1	1	1		1
62	F	1				1		1	1		1	1	1		1		1	1
63	E				1	1			1				1				1	1
64	G					1							1				1	1
65	S				1	1						1	1	1	1	1	1	1
66	I	1		1
67	I					1		1						1				1
68	A	1				1	1	1					1					1
69	N			1		1	1	1					1	1			1	1
70	F																	1
71	L					1	1	1			1	1	1				1	1
72	F					1	1	1			1		1	1			1	1
73	A	1												1				1
74	Y													1				1
75	N	1	1		1	1	1						1	1				1
76	G				1	1	1	1								1	1	1
77	A					1	1	1									1	1
78	K				1								1				1	1
79	I																	1
80	E																	1
81	E				1												1	1
82	I																1
83	E
84	I					1							1
85	E				1
86	D				1
87	I
88	V
89	H				1						1
90	R				1									1			1
91	L
92	D
93	I
94	L
95	V
96	L
97	E				1			1							1
98	N				1			1							1			1
99	P														1			1
100	E				1	1		1					1		1			1
101	I					1		1	1		1		1		1			1
102	L														1			1
103	G	1			1	1			1						1	1	1	1
104	M	1				1	1	1	1		1	1	1	1	1	1	1	1
105	D				1		1	1	1			1	1		1		1	1
106	V	1						1	1		1	1	1				1	1
107	N							1	1			1	1	1			1	1
108	E	1						1				1						1
109	P				1			1			1
110	Y													1	1
111	V														1
112	F							1
113	N			1										1
114	K			1
115	K				1
116	F
117	T
118	V			1						1

## Sheet: Gh-CML11
PROTEIN INTERACTION PREDICTION METHODS
		Sequence based binding site methods				Structure based binding site methods								Interface methods/Interaction with CML11
	A.A	Bspred	NSPHOMPPI	PredictProtein	PSIVER	PIER	PROMATE	PPISP	PINUP	SPPIDER	PrISE	PredUS	VORFFIP	PRISM	PPiPP	ZDOCK	ROSETTA	Pairpred
1	M										1						1
2	G											1	1
3	D											1					1
4	I
5	L											1
6	T		1
7	Q
8	E											1
9	Q		1									1
10	I						1
11	V
12	E
13	F		1	1			1								1
14	K										1
15	E
16	A				1													1
17	F
18	N			1											1			1
19	F				1													1
20	F
21	D				1
22	K
23	D
24	G			1											1
25	D																	1
26	G
27	C
28	I
29	T							1
30	V
31	E							1									1
32	E							1
33	L		1															1
34	A							1				1						1
35	T							1									1	1
36	V		1	1			1	1			1					1	1
37	I			1	1										1		1	1
38	K			1											1
39	S		1				1		1								1
40	L			1							1				1		1
41	D											1					1
42	Q											1					1
43	N
44	P											1
45	S											1					1
46	E
47	E
48	E																	1
49	L				1						1					1		1
50	Q															1
51	D															1		1
52	M			1	1
53	I	1			1											1		1
54	N			1														1
55	E		1	1	1					1					1
56	V				1
57	D	1		1		1									1
58	A
59	D		1				1			1		1
60	G	1	1	1		1	1		1	1
61	N	1		1												1
62	G		1		1	1						1				1
63	T	1	1	1
64	I		1		1		1				1					1
65	E	1		1								1		1	1
66	F															1
67	S	1		1			1		1	1			1				1
68	E		1		1							1				1	1	1	1
69	F		1	1				1				1			1	1	1
70	L					1			1			1	1		1	1	1	1
71	N		1	1								1					1
72	L	1	1	1		1	1		1		1	1				1	1
73	M	1		1								1				1	1
74	A										1						1	1
75	K		1									1					1
76	K			1													1
77	M	1		1		1	1					1			1		1
78	Q									1		1					1
79	E					1
80	T											1					1
81	D		1									1					1
82	A		1							1			1
83	E
84	E		1									1					1
85	E						1				1		1				1
86	L			1						1			1
87	K								1				1
88	E		1		1						1							1
89	A				1	1							1
90	F		1				1		1
91	R			1	1		1								1			1
92	V	1				1	1		1
93	F			1		1			1						1
94	D
95	K						1		1
96	D								1
97	L								1				1
98	N				1	1			1				1
99	G
100	Y								1				1
101	I			1					1			1	1
102	S					1	1				1			1
103	A													1
104	S			1							1		1	1
105	E											1			1		1	1
106	L		1					1				1	1
107	R		1							1								1
108	N		1	1	1					1		1
109	V				1
110	M			1	1	1						1			1
111	M				1							1
112	N
113	L
114	G		1									1
115	E
116	K
117	L	1	1	1			1							1		1
118	S			1											1	1
119	D								1
120	E															1
121	E		1		1	1				1		1				1
122	V								1		1		1
123	E					1										1
124	Q								1							1		1
125	M					1				1					1			1
126	I			1						1								1
127	K				1	1			1									1
128	E								1
129	A					1	1											1
130	D	1		1				1						1		1		1
131	L						1				1					1	1
132	D			1	1			1				1			1		1
133	G		1	1							1			1		1	1
134	D	1	1		1	1			1					1
135	G														1	1		1
136	Q	1	1											1
137	V					1	1						1					1
138	N			1											1	1
139	Y		1									1	1					1
140	D					1						1				1
141	E				1			1		1
142	F								1							1
143	V									1						1	1
144	K	1	1	1				1	1			1		1			1
145	M	1										1
146	M		1	1		1			1	1			1		1	1		1
147	T	1		1						1							1
148	T	1	1	1		1				1				1		1		1
149	V		1		1									1		1
150	G	1		1	1		1	1	1	1				1
